# Supplementary material for: Evaluation of Targeted Next-Generation Sequencing for Detection of Bovine Pathogens in Clinical Samples
Source: J Clin Microbiol. 2018 Jun 25;56(7):e00399-18. doi: 10.1128/JCM.00399-18 (PMC6018347; doi:10.1128/JCM.00399-18)
Supplement: Supplemental material [file JCM.00399-18_zjm999095992s1.xls]

## Sheet: final bovine NGS panel primers
Bovine targeted next-generation sequencing primers S1 * primer sequences are manufactured specifically for use with the Ion AmpliSeq Kits and contain proprietary modifications.												Data
384Well_PlateID	384Well_Row	384Well_Col	Amplicon_ID	Ion_AmpliSeq_Fwd_Primer*	Ion_AmpliSeq_Rev_Primer*
Pool1_01	A	1	Zygomycetes_1.910	ACAACTCCCAAACCCCTGT	GCTGCGTTCTTCATCGATGC
Pool1_01	A	2	Blank	.	.
Pool1_01	A	3	Pmult_1231_p2_v1	ATTCACCTTGCTGCATAAAATAAGCC	AAAGTTCAGTGAATATTGCGTGTGTAAC
Pool1_01	A	4	Blank	.	.
Pool1_01	A	5	BVD_Npro_1a_v5	.	CCTATCCTTTTAGCTGTTTCACAC
Pool1_01	A	6	Blank	.	.
Pool1_01	A	7	Pmult_1231_p3_v2	.	CAAAATACCGTGGAAGCTGCCTATG
Pool1_01	A	8	Blank	.	.
Pool1_01	A	9	Mycoplasma_bovis_v1	TCGCATAACATTAGTGTTGTCGCTA	TTCTTTTGGTCTTTGTATTTTTGGTGCAT
Pool1_01	A	10	Blank	.	.
Pool1_01	A	11	S_aureus_nuc_p1_v1	TCAATGTTACTTATAGGGATGGCTATCAGT	GGTTGACCTTTGTACATTAATTTAACCGT
Pool1_01	A	12	Blank	.	.
Pool1_01	A	13	Lepto_Lip_v1	ACTTTCGATTTTGGCGATCTCCGTT	GCGTCGCTTACTAAGTCTCCATC
Pool1_01	A	14	Blank	.	.
Pool1_01	A	15	C_perf_beta2_v4	ATGTTTTCATATTTTCTTATTGTTGGAGCA	.
Pool1_01	A	16	Blank	.	.
Pool1_01	A	17	E_coli_F5_v1	GCGACTACCAATGCTTCTGCGAATAC	GAACCAGACCAGTCAATACGAGCA
Pool1_01	A	18	Blank	.	.
Pool1_01	A	19	E_coli_stx2_v1	GTTTTGTCACTGTCACAGCAGAA	GAAAAGCAGCTGCGGTATTACTTT
Pool1_01	A	20	Blank	.	.
Pool1_01	A	21	BVD_Npro_1a_v2	.	CCTATCCTTTTGGCTGTTTCACAC
Pool1_01	A	22	Blank	.	.
Pool1_01	A	23	Lepto_Lip_v2	.	GCGTCGCTTACTAAGTCTCCGTC
Pool1_01	A	24	Blank	.	.
Pool1_01	B	1	Blank	.	.
Pool1_01	B	2	Blank	.	.
Pool1_01	B	3	Blank	.	.
Pool1_01	B	4	Blank	.	.
Pool1_01	B	5	Blank	.	.
Pool1_01	B	6	Blank	.	.
Pool1_01	B	7	Blank	.	.
Pool1_01	B	8	Blank	.	.
Pool1_01	B	9	Blank	.	.
Pool1_01	B	10	Blank	.	.
Pool1_01	B	11	Blank	.	.
Pool1_01	B	12	Blank	.	.
Pool1_01	B	13	Blank	.	.
Pool1_01	B	14	Blank	.	.
Pool1_01	B	15	Blank	.	.
Pool1_01	B	16	Blank	.	.
Pool1_01	B	17	Blank	.	.
Pool1_01	B	18	Blank	.	.
Pool1_01	B	19	Blank	.	.
Pool1_01	B	20	Blank	.	.
Pool1_01	B	21	Blank	.	.
Pool1_01	B	22	Blank	.	.
Pool1_01	B	23	Blank	.	.
Pool1_01	B	24	Blank	.	.
Pool1_01	C	1	Johnes_v1	CCGTCGCTTAGGCTTCGA	GCCGCAATCAACTCCAGC
Pool1_01	C	2	Blank	.	.
Pool1_01	C	3	Chlam_v1	GGGCTAGACACGTGAAACCTAG	TCCTCCACAAGGTCTTACCCAT
Pool1_01	C	4	Blank	.	.
Pool1_01	C	5	Salmonella_invA_v1	CAGTGCTCGTTTACGACCTGAA	ACGGCTGGTACTGATTGATAATGC
Pool1_01	C	6	Blank	.	.
Pool1_01	C	7	C_perf_beta2_v2	.	CAAAAGATTTCAGTTGTTGGTTAGGATCAT
Pool1_01	C	8	Blank	.	.
Pool1_01	C	9	C_perf_epsilon_v1	CCTAAAGTTGAATTAGATGGAGAACCATCA	CAGTATGAGTAGTAGTTGCAGTTACTGTAT
Pool1_01	C	10	Blank	.	.
Pool1_01	C	11	Pmult_1231_p3_v1	AAGGTAATCGCAAATCTGCTGTCTAA	CAAAATACTGTGGAAGCTGCCTATG
Pool1_01	C	12	Blank	.	.
Pool1_01	C	13	Salmonella_invA_v2	.	ACGGCTGGTACTGATCGATAATGC
Pool1_01	C	14	Blank	.	.
Pool1_01	C	15	Toxo_v1	AGCCGTCTTGGAGGAGAGATAT	AGTGCATCTGGATTCCTCTCCTA
Pool1_01	C	16	Blank	.	.
Pool1_01	C	17	E_coli_sta_1.3492	TTATTTCTGTATTATCTTTCCCCTCTTTTAGTC	TACAACAAAGTTCACAGCAGTAAAATGT
Pool1_01	C	18	Blank	.	.
Pool1_01	C	19	E_coli_stx1_p1_v1	TTTGCAGTTGATGTCAGAGGGAT	TATTTGCCGAAAACGTAAAGCTTCAG
Pool1_01	C	20	Blank	.	.
Pool1_01	C	21	BVD_Npro_1a_v44	.	CCTATCCGTTTAGCTGTTTCACAC
Pool1_01	C	22	Blank	.	.
Pool1_01	C	23	BVD_Npro_1a_v8	.	CCTATCCGTTTTGTTGTTTCACAC
Pool1_01	C	24	Blank	.	.
Pool1_01	D	1	Blank	.	.
Pool1_01	D	2	Blank	.	.
Pool1_01	D	3	Blank	.	.
Pool1_01	D	4	Blank	.	.
Pool1_01	D	5	Blank	.	.
Pool1_01	D	6	Blank	.	.
Pool1_01	D	7	Blank	.	.
Pool1_01	D	8	Blank	.	.
Pool1_01	D	9	Blank	.	.
Pool1_01	D	10	Blank	.	.
Pool1_01	D	11	Blank	.	.
Pool1_01	D	12	Blank	.	.
Pool1_01	D	13	Blank	.	.
Pool1_01	D	14	Blank	.	.
Pool1_01	D	15	Blank	.	.
Pool1_01	D	16	Blank	.	.
Pool1_01	D	17	Blank	.	.
Pool1_01	D	18	Blank	.	.
Pool1_01	D	19	Blank	.	.
Pool1_01	D	20	Blank	.	.
Pool1_01	D	21	Blank	.	.
Pool1_01	D	22	Blank	.	.
Pool1_01	D	23	Blank	.	.
Pool1_01	D	24	Blank	.	.
Pool1_01	E	1	E_coli_eae_v1	GGTAGTTCACTGGACTTCTTATTACCG	CGTTAACGCTACTTTTGAAATAGTCTCG
Pool1_01	E	2	Blank	.	.
Pool1_01	E	3	BVD_Npro_1a_v12	.	CCTATCCTTTTTGCTGTTTCACAC
Pool1_01	E	4	Blank	.	.
Pool1_01	E	5	Neospora_v3	CCCAGTGCGTCCAATCCTGTAAC	.
Pool1_01	E	6	Blank	.	.
Pool1_01	E	7	C_perf_alpha_v1	TGATTGGGATTATGCAGCAAAGGT	GGCTTATAAGCATCTGAGAATGCTGTATAT
Pool1_01	E	8	Blank	.	.
Pool1_01	E	9	Lepto_Lip_v3	ACTTTCGATTTTGGCTATCTCCGTT	.
Pool1_01	E	10	Blank	.	.
Pool1_01	E	11	NVL-set2	GGACCCCGAATCGGAACTG	AGCGACGTTACCCTCTCCACCTC
Pool1_01	E	12	Blank	.	.
Pool1_01	E	13	C_perf_beta2_v5	ATGTTTTCATGTTTTCTTATTGTTGGAGCA	.
Pool1_01	E	14	Blank	.	.
Pool1_01	E	15	E_coli_F41_v1	GGAAGGTCAACCAGGTGACATTATTA	CCAAATGACAAAGGAACAGAAAGAGTC
Pool1_01	E	16	Blank	.	.
Pool1_01	E	17	C_perf_beta2_v3	ATGTTTTCATATTTTCTTATTGTGGGAGCA	.
Pool1_01	E	18	Blank	.	.
Pool1_01	E	19	P_blaschkeae_v1	GAAACGCGATACGTAGTGTGAATT	CGAGGATCACCGTCAAAGTTCC
Pool1_01	E	20	Blank	.	.
Pool1_01	E	21	NVL-set7	TGGCTTGCACTTGCCGGATCACG	GTTCCCCGTGATAAGGTACGCGGCA
Pool1_01	E	22	Blank	.	.
Pool1_01	E	23	BHV_p1_v1	GCGTGTTCATCGAGAACTCGAT	GTACACTTCTAGCGGCAAGAACT
Pool1_01	E	24	Blank	.	.
Pool1_01	F	1	Blank	.	.
Pool1_01	F	2	Blank	.	.
Pool1_01	F	3	Blank	.	.
Pool1_01	F	4	Blank	.	.
Pool1_01	F	5	Blank	.	.
Pool1_01	F	6	Blank	.	.
Pool1_01	F	7	Blank	.	.
Pool1_01	F	8	Blank	.	.
Pool1_01	F	9	Blank	.	.
Pool1_01	F	10	Blank	.	.
Pool1_01	F	11	Blank	.	.
Pool1_01	F	12	Blank	.	.
Pool1_01	F	13	Blank	.	.
Pool1_01	F	14	Blank	.	.
Pool1_01	F	15	Blank	.	.
Pool1_01	F	16	Blank	.	.
Pool1_01	F	17	Blank	.	.
Pool1_01	F	18	Blank	.	.
Pool1_01	F	19	Blank	.	.
Pool1_01	F	20	Blank	.	.
Pool1_01	F	21	Blank	.	.
Pool1_01	F	22	Blank	.	.
Pool1_01	F	23	Blank	.	.
Pool1_01	F	24	Blank	.	.
Pool1_01	G	1	Neospora_v1	GCCAGTGCGTCCAATCCTGTAAC	CTCGCCAGTCAACCTACGTCTTCT
Pool1_01	G	2	Blank	.	.
Pool1_01	G	3	Prototheca_zopfii_v1	GTCCCGAATTCGGCGAGAAA	GTTCGCTGCGTTCTTCATCG
Pool1_01	G	4	Blank	.	.
Pool1_01	G	5	Tpyo_v1	GCTTCCTTCAAACAGATTTACTACACG	GATCTTCTTGAGTGCATCGATATTGC
Pool1_01	G	6	Blank	.	.
Pool1_01	G	7	BVD_Npro_1a_v16	.	CCTATCCGTTTTGCTGTTTCACAC
Pool1_01	G	8	Blank	.	.
Pool1_01	G	9	Corona_Gr2_p3_v1	GATTTTTATAATTACACAGGCGAAGGTCAA	TGCCGTTAAAAATACAAAGTGGTACGATAT
Pool1_01	G	10	Blank	.	.
Pool1_01	G	11	BVD_Npro_1a_v3	TATACAAAACATACAAACAAAAACCTGTCGGG	CCTATCCTTTTAGTTGTTTCACAC
Pool1_01	G	12	Blank	.	.
Pool1_01	G	13	BVD_Npro_1a_v1	TATACAAAACATACAAACAAAAACCCGTCGGG	CCTATCCGTTTGGCTGTTTCACAC
Pool1_01	G	14	Blank	.	.
Pool1_01	G	15	BVD_Npro_2_v1	ATGGAGTTGTTTTCAAATGAACTTTTATACAA	TTGCGGGTGTATCCCACTG
Pool1_01	G	16	Blank	.	.
Pool1_01	G	17	Cburnetti_IS1111_v1	CTACACGAGACGGGTTAAGCGT	GCCATCGTGAGTCCGTATTCTT
Pool1_01	G	18	Blank	.	.
Pool1_01	G	19	Ureaplasma	GCTTAGGCTCGAAAGTGTGG	ACCTTGCGGTAGCAGTATCG
Pool1_01	G	20	Blank	.	.
Pool1_01	G	21	NVL-set4	GCTCACGTACGGCCAGTTCC	TCGTGTCCACCACGTGCTTT
Pool1_01	G	22	Blank	.	.
Pool1_01	G	23	PI3_v2	TGTCTTCCACTCGATAGAGGGATAAAATT	GCAATGATAACAATGCCATGGA
Pool1_01	G	24	Blank	.	.
Pool1_01	H	1	Blank	.	.
Pool1_01	H	2	Blank	.	.
Pool1_01	H	3	Blank	.	.
Pool1_01	H	4	Blank	.	.
Pool1_01	H	5	Blank	.	.
Pool1_01	H	6	Blank	.	.
Pool1_01	H	7	Blank	.	.
Pool1_01	H	8	Blank	.	.
Pool1_01	H	9	Blank	.	.
Pool1_01	H	10	Blank	.	.
Pool1_01	H	11	Blank	.	.
Pool1_01	H	12	Blank	.	.
Pool1_01	H	13	Blank	.	.
Pool1_01	H	14	Blank	.	.
Pool1_01	H	15	Blank	.	.
Pool1_01	H	16	Blank	.	.
Pool1_01	H	17	Blank	.	.
Pool1_01	H	18	Blank	.	.
Pool1_01	H	19	Blank	.	.
Pool1_01	H	20	Blank	.	.
Pool1_01	H	21	Blank	.	.
Pool1_01	H	22	Blank	.	.
Pool1_01	H	23	Blank	.	.
Pool1_01	H	24	Blank	.	.
Pool1_01	I	1	BVD_Npro_1a_v6	.	CCTATCCGTTTGGTTGTTTCACAC
Pool1_01	I	2	Blank	.	.
Pool1_01	I	3	NVL-set5_split2	ACCGCATTGTTTGTTGTGTCCGTGTG	GTTCCTGCCGTAGCTGCAGCACCAGCG
Pool1_01	I	4	Blank	.	.
Pool1_01	I	5	Corona_Gr2_p2_v1	AAATGAGCTATTGTTAACTGTTCCTACGA	CACCAACATAGTTAGTAGTAGAATTACGAA
Pool1_01	I	6	Blank	.	.
Pool1_01	I	7	Campy_F4_v1	AGTGATTTTGGTCGATGTTATGGTGA	AGTCTTCCATAGCCGCAAACTATAAAA
Pool1_01	I	8	Blank	.	.
Pool1_01	I	9	BVD_Npro_1a_v13	.	CCTATCCTTTTGGTTGTTTCACAC
Pool1_01	I	10	Blank	.	.
Pool1_01	I	11	NVL-set8	CGGCGCGGGAGTATATTTGC	TCGGCGCAAACTCCAGGCTAA
Pool1_01	I	12	Blank	.	.
Pool1_01	I	13	Corona_Gr2_p2_v2	AAATGAGCTATTGTTAACTGTTCCTACTA	CACCAACATAATTGGTAGTAGAATTACGAA
Pool1_01	I	14	Blank	.	.
Pool1_01	I	15	Neospora_v2	.	CTCGCCAGTCCACCTACGTCTTCT
Pool1_01	I	16	Blank	.	.
Pool1_01	I	17	BVD_Npro_1a_v7	.	CCTATCCGTTTAGTTGTTTCACAC
Pool1_01	I	18	Blank	.	.
Pool1_01	I	19	Giardia_v1	GCGCAAAAATTTGAGCCCAAGT	TGGTGTCGATCTCCTCCTTGAT
Pool1_01	I	20	Blank	.	.
Pool1_01	I	21	Pmult_0762_p1_v1	GCTCAATGAGATAATTCGCTAATGGCA	ACGCAAGATATTATTCGCTTATTGGATGT
Pool1_01	I	22	Blank	.	.
Pool1_01	I	23	T_foetus_v1	TGCCGTTGGATCAGTTTCGTTA	CGGGTCTTCCTATATGAGACAGAAC
Pool1_01	I	24	Blank	.	.
Pool1_01	J	1	Blank	.	.
Pool1_01	J	2	Blank	.	.
Pool1_01	J	3	Blank	.	.
Pool1_01	J	4	Blank	.	.
Pool1_01	J	5	Blank	.	.
Pool1_01	J	6	Blank	.	.
Pool1_01	J	7	Blank	.	.
Pool1_01	J	8	Blank	.	.
Pool1_01	J	9	Blank	.	.
Pool1_01	J	10	Blank	.	.
Pool1_01	J	11	Blank	.	.
Pool1_01	J	12	Blank	.	.
Pool1_01	J	13	Blank	.	.
Pool1_01	J	14	Blank	.	.
Pool1_01	J	15	Blank	.	.
Pool1_01	J	16	Blank	.	.
Pool1_01	J	17	Blank	.	.
Pool1_01	J	18	Blank	.	.
Pool1_01	J	19	Blank	.	.
Pool1_01	J	20	Blank	.	.
Pool1_01	J	21	Blank	.	.
Pool1_01	J	22	Blank	.	.
Pool1_01	J	23	Blank	.	.
Pool1_01	J	24	Blank	.	.
Pool1_01	K	1	Brucella_v1	GGCACAGCCGGAACCTATTATC	GTCTGCGACCGATTTGATGTTT
Pool1_01	K	2	Blank	.	.
Pool1_01	K	3	S_aureus_nuc_p1_v2	TCAATATTACTTATAGGGATGGCTATCAGT	.
Pool1_01	K	4	Blank	.	.
Pool1_01	K	5	Corona_Gr2_p2_v6	.	CACCAACATAATTAGTAGTAGAATTACGAA
Pool1_01	K	6	Blank	.	.
Pool1_01	K	7	Corona_Gr2_p2_v4	.	CACCAACATAGTTGGTAGTAGAATTACGAA
Pool1_01	K	8	Blank	.	.
Pool1_01	K	9	BVD_Npro_1a_v9	TATACAAAACATACAAACAAAAACCTGTTGGG	CCTATCCTTTTTGTTGTTTCACAC
Pool1_01	K	10	Blank	.	.
Pool1_01	K	11	BVD_Npro_1a_v4	TATACAAAACATACAAACAAAAACCCGTTGGG	.
Pool1_01	K	12	Blank	.	.
Pool1_01	K	13	C_perf_beta2_v1	ATGTTTTCATGTTTTCTTATTGTGGGAGCA	CAAAAGATTTTAGTTGTTGGTTAGGATCAT
Pool1_01	K	14	Blank	.	.
Pool1_01	K	15	PI3_v1	TGTCTTCCACTAGATAGAGGGATAAAATT	GCAATGATAATAATGCCATGGA
Pool1_01	K	16	Blank	.	.
Pool1_01	K	17	Blank	.	.
Pool1_01	K	18	Blank	.	.
Pool1_01	K	19	Blank	.	.
Pool1_01	K	20	Blank	.	.
Pool1_01	K	21	Blank	.	.
Pool1_01	K	22	Blank	.	.
Pool1_01	K	23	Blank	.	.
Pool1_01	K	24	Blank	.	.
Pool1_01	L	1	Blank	.	.
Pool1_01	L	2	Blank	.	.
Pool1_01	L	3	Blank	.	.
Pool1_01	L	4	Blank	.	.
Pool1_01	L	5	Blank	.	.
Pool1_01	L	6	Blank	.	.
Pool1_01	L	7	Blank	.	.
Pool1_01	L	8	Blank	.	.
Pool1_01	L	9	Blank	.	.
Pool1_01	L	10	Blank	.	.
Pool1_01	L	11	Blank	.	.
Pool1_01	L	12	Blank	.	.
Pool1_01	L	13	Blank	.	.
Pool1_01	L	14	Blank	.	.
Pool1_01	L	15	Blank	.	.
Pool1_01	L	16	Blank	.	.
Pool1_01	L	17	Blank	.	.
Pool1_01	L	18	Blank	.	.
Pool1_01	L	19	Blank	.	.
Pool1_01	L	20	Blank	.	.
Pool1_01	L	21	Blank	.	.
Pool1_01	L	22	Blank	.	.
Pool1_01	L	23	Blank	.	.
Pool1_01	L	24	Blank	.	.
Pool1_01	M	1	Blank	.	.
Pool1_01	M	2	Blank	.	.
Pool1_01	M	3	Blank	.	.
Pool1_01	M	4	Blank	.	.
Pool1_01	M	5	Blank	.	.
Pool1_01	M	6	Blank	.	.
Pool1_01	M	7	Blank	.	.
Pool1_01	M	8	Blank	.	.
Pool1_01	M	9	Blank	.	.
Pool1_01	M	10	Blank	.	.
Pool1_01	M	11	Blank	.	.
Pool1_01	M	12	Blank	.	.
Pool1_01	M	13	Blank	.	.
Pool1_01	M	14	Blank	.	.
Pool1_01	M	15	Blank	.	.
Pool1_01	M	16	Blank	.	.
Pool1_01	M	17	Blank	.	.
Pool1_01	M	18	Blank	.	.
Pool1_01	M	19	Blank	.	.
Pool1_01	M	20	Blank	.	.
Pool1_01	M	21	Blank	.	.
Pool1_01	M	22	Blank	.	.
Pool1_01	M	23	Blank	.	.
Pool1_01	M	24	Blank	.	.
Pool1_01	N	1	Blank	.	.
Pool1_01	N	2	Blank	.	.
Pool1_01	N	3	Blank	.	.
Pool1_01	N	4	Blank	.	.
Pool1_01	N	5	Blank	.	.
Pool1_01	N	6	Blank	.	.
Pool1_01	N	7	Blank	.	.
Pool1_01	N	8	Blank	.	.
Pool1_01	N	9	Blank	.	.
Pool1_01	N	10	Blank	.	.
Pool1_01	N	11	Blank	.	.
Pool1_01	N	12	Blank	.	.
Pool1_01	N	13	Blank	.	.
Pool1_01	N	14	Blank	.	.
Pool1_01	N	15	Blank	.	.
Pool1_01	N	16	Blank	.	.
Pool1_01	N	17	Blank	.	.
Pool1_01	N	18	Blank	.	.
Pool1_01	N	19	Blank	.	.
Pool1_01	N	20	Blank	.	.
Pool1_01	N	21	Blank	.	.
Pool1_01	N	22	Blank	.	.
Pool1_01	N	23	Blank	.	.
Pool1_01	N	24	Blank	.	.
Pool1_01	O	1	Blank	.	.
Pool1_01	O	2	Blank	.	.
Pool1_01	O	3	Blank	.	.
Pool1_01	O	4	Blank	.	.
Pool1_01	O	5	Blank	.	.
Pool1_01	O	6	Blank	.	.
Pool1_01	O	7	Blank	.	.
Pool1_01	O	8	Blank	.	.
Pool1_01	O	9	Blank	.	.
Pool1_01	O	10	Blank	.	.
Pool1_01	O	11	Blank	.	.
Pool1_01	O	12	Blank	.	.
Pool1_01	O	13	Blank	.	.
Pool1_01	O	14	Blank	.	.
Pool1_01	O	15	Blank	.	.
Pool1_01	O	16	Blank	.	.
Pool1_01	O	17	Blank	.	.
Pool1_01	O	18	Blank	.	.
Pool1_01	O	19	Blank	.	.
Pool1_01	O	20	Blank	.	.
Pool1_01	O	21	Blank	.	.
Pool1_01	O	22	Blank	.	.
Pool1_01	O	23	Blank	.	.
Pool1_01	O	24	Blank	.	.
Pool1_01	P	1	Blank	.	.
Pool1_01	P	2	Blank	.	.
Pool1_01	P	3	Blank	.	.
Pool1_01	P	4	Blank	.	.
Pool1_01	P	5	Blank	.	.
Pool1_01	P	6	Blank	.	.
Pool1_01	P	7	Blank	.	.
Pool1_01	P	8	Blank	.	.
Pool1_01	P	9	Blank	.	.
Pool1_01	P	10	Blank	.	.
Pool1_01	P	11	Blank	.	.
Pool1_01	P	12	Blank	.	.
Pool1_01	P	13	Blank	.	.
Pool1_01	P	14	Blank	.	.
Pool1_01	P	15	Blank	.	.
Pool1_01	P	16	Blank	.	.
Pool1_01	P	17	Blank	.	.
Pool1_01	P	18	Blank	.	.
Pool1_01	P	19	Blank	.	.
Pool1_01	P	20	Blank	.	.
Pool1_01	P	21	Blank	.	.
Pool1_01	P	22	Blank	.	.
Pool1_01	P	23	Blank	.	.
Pool1_01	P	24	Blank	.	.
Pool2_01	A	1	pestiviruses_v1	GATGCCATGTGGACGAGGGC	TATGTTTTGTATAAAAGTTCA
Pool2_01	A	2	Rota_C_v2	GCTTACACTTAGTGTGCTGGAT	.
Pool2_01	A	3	Asper_v1	AGTTGGTCAAACCCGGTCATTT	CTCGATGATTCACTGAATTCTGCAATTC
Pool2_01	A	4	BVD_Npro_1b_v51	.	TACTCTCCCAATCCTTTTAGTTGTCTTCG
Pool2_01	A	5	BVD_Npro_1b_v22	.	TACTCTCCCAATCCTTTTAGTTGTCTCAG
Pool2_01	A	6	Adeno_3_v1	CCGATGTCATGGACAACGTGAA	CGCCGAGAGATAGTCATTAAAAGACT
Pool2_01	A	7	NVL-set5_split1	ATGAAGGCGCTGTACCCGATCACCACG	CGTTTATTGTCCCAGCTGTGTTCC
Pool2_01	A	8	BVD_Npro_1b_v32	.	TACTCTCCCAATCCTTTTGGTTGTCTCCC
Pool2_01	A	9	BVD_Npro_1b_v72	.	TACTCTCCCAATCCTTTTGGTTGTTTCAG
Pool2_01	A	10	Listeria_v1	GGATTAAAAGTTGACCGCAAATAGAGC	AGAACTTATTTTTAACCAATGGGATCCACA
Pool2_01	A	11	NVL-set6	ACGAGGGCACGATCCAATTTGAG	TACAGCGAGAGCGGCACCAG
Pool2_01	A	12	BVD_Npro_1b_v21	.	TACTCTCCCAATCCTTTTAGTTGTTTTAG
Pool2_01	A	13	Klebsiella_v2	CGCGTACTATACGCCATGAACGTA	ACCGTTGATCACTTCGGTCAGG
Pool2_01	A	14	C_perf_beta_v1	CAAACAACCCTGTATATGGAAATGAAATGT	CTAAATAGCTGTTACTTTGTGAGTAAGCCA
Pool2_01	A	15	BVD_Npro_1b_v36	.	TACTCTCCCAATCCTTTTGGTTGTTTCAC
Pool2_01	A	16	Corona_Gr2_p1_v1	AAGGTTGAAGCTGACTTTTATTTGTCAGG	CAGGCGTAAAATCCTTACGCTTATTAAG
Pool2_01	A	17	Corona_Gr2_p1_v4	AAGGTTGAAGCTGACTTTTATCTGTCAGG	.
Pool2_01	A	18	FluD_PB1_v2	TGACATTAAATTACAGGGAGGAAGCATT	.
Pool2_01	A	19	BVD_Npro_1b_v33	.	TACTCTCCCGATCCTTTTAGTTGTCTCCG
Pool2_01	A	20	BVD_Npro_1b_v126	.	TACTCTCCCAATCCTTTTGGTTGTCTCAC
Pool2_01	A	21	BVD_Npro_1b_v144	.	TACTCTCCCGATCCTTTTAGTTGTTTTCC
Pool2_01	A	22	Neospora_1.39660	GCGTCCAATCCTGTAACGTG	CCCTGACGCAGGCTGATT
Pool2_01	A	23	pan-fungal_v1	TCCGTAGGTGAACCTGCGG	.
Pool2_01	A	24	BVD_Npro_1b_v15	.	TACTCTCCCGATCCTTTTGGTTGTTTTCG
Pool2_01	B	1	Blank	.	.
Pool2_01	B	2	Blank	.	.
Pool2_01	B	3	Blank	.	.
Pool2_01	B	4	Blank	.	.
Pool2_01	B	5	Blank	.	.
Pool2_01	B	6	Blank	.	.
Pool2_01	B	7	Blank	.	.
Pool2_01	B	8	Blank	.	.
Pool2_01	B	9	Blank	.	.
Pool2_01	B	10	Blank	.	.
Pool2_01	B	11	Blank	.	.
Pool2_01	B	12	Blank	.	.
Pool2_01	B	13	Blank	.	.
Pool2_01	B	14	Blank	.	.
Pool2_01	B	15	Blank	.	.
Pool2_01	B	16	Blank	.	.
Pool2_01	B	17	Blank	.	.
Pool2_01	B	18	Blank	.	.
Pool2_01	B	19	Blank	.	.
Pool2_01	B	20	Blank	.	.
Pool2_01	B	21	Blank	.	.
Pool2_01	B	22	Blank	.	.
Pool2_01	B	23	Blank	.	.
Pool2_01	B	24	Blank	.	.
Pool2_01	C	1	E_coli_stx1_p2_v1	CAAGAGCGATGTTACGGTTTGT	GTAATCCCACGGACTCTTCCATC
Pool2_01	C	2	Rota_A_v1	CAATAAATTGGAAGCTGACCTGCAA	CCCTATAGCCATTTAGGTTTTTGACAG
Pool2_01	C	3	Klebsiella_v1	CGCGTACTTTACGCCATGAACGTA	ACCGTTGATCACTTCCGTCAGG
Pool2_01	C	4	BVD_Npro_1b_v4	TATACAAAACATACAAACAAAAACCCTCTGG	TACTCTCCCAATCCTTTTAGTTGTCTTAG
Pool2_01	C	5	Strep_uberis_v1	GCAGCAATAACCGGTTATGATTCC	TCTGAGAATAACATGCCCTTTTAAAAGGT
Pool2_01	C	6	BTV_1.6677	AAAGGTTCGAAGAAGAAAAGATGAAACAC	ACATGGCGTTTGATCTGTCTCAAT
Pool2_01	C	7	B_trehalosi_1.21992	TATTTTCGTTCACCGTCAAGGC	AATCTCTTCAATTTTATCGTCTCTTGTTGC
Pool2_01	C	8	BVD_Npro_1b_v8	.	TACTCTCCCAATCCTTTTGGTTGTTTTAC
Pool2_01	C	9	BVD_Npro_1b_v64	.	TACTCTCCCAATCCTTTTGGTTGTCTTAG
Pool2_01	C	10	BVD_Npro_1b_v53	.	TACTCTCCCGATCCTTTTGGTTGTTTTAC
Pool2_01	C	11	BVD_Npro_1b_v10	TATATAAAACATACAAACAAAAACCCACTGG	TACTCTCCCAATCCTTTTAGTTGTCTCCC
Pool2_01	C	12	BVD_Npro_1b_v85	.	TACTCTCCCGATCCTTTTAGTTGTTTTAG
Pool2_01	C	13	C_perf_beta_v2	.	CTAAATAGCTGTTACTTTATGAGTAAGCCA
Pool2_01	C	14	BVD_Npro_1b_v24	.	TACTCTCCCGATCCTTTTAGTTGTTTCCC
Pool2_01	C	15	BVD_Npro_1b_v42	.	TACTCTCCCGATCCTTTTAGTTGTCTCAC
Pool2_01	C	16	Blank	.	.
Pool2_01	C	17	Brucella_abortus_v1	ATCCCATCGTTTCCGTTTCACT	CTGTACAAGGAACGCCATCAGA
Pool2_01	C	18	Blank	.	.
Pool2_01	C	19	BVD_Npro_1b_v35	.	TACTCTCCCGATCCTTTTAGTTGTTTCAG
Pool2_01	C	20	Blank	.	.
Pool2_01	C	21	BVD_Npro_1b_v3	.	TACTCTCCCGATCCTTTTAGTTGTCTTAG
Pool2_01	C	22	Blank	.	.
Pool2_01	C	23	BVD_Npro_1b_v66	.	TACTCTCCCGATCCTTTTGGTTGTCTTAC
Pool2_01	C	24	Blank	.	.
Pool2_01	D	1	Blank	.	.
Pool2_01	D	2	Blank	.	.
Pool2_01	D	3	Blank	.	.
Pool2_01	D	4	Blank	.	.
Pool2_01	D	5	Blank	.	.
Pool2_01	D	6	Blank	.	.
Pool2_01	D	7	Blank	.	.
Pool2_01	D	8	Blank	.	.
Pool2_01	D	9	Blank	.	.
Pool2_01	D	10	Blank	.	.
Pool2_01	D	11	Blank	.	.
Pool2_01	D	12	Blank	.	.
Pool2_01	D	13	Blank	.	.
Pool2_01	D	14	Blank	.	.
Pool2_01	D	15	Blank	.	.
Pool2_01	D	16	Blank	.	.
Pool2_01	D	17	Blank	.	.
Pool2_01	D	18	Blank	.	.
Pool2_01	D	19	Blank	.	.
Pool2_01	D	20	Blank	.	.
Pool2_01	D	21	Blank	.	.
Pool2_01	D	22	Blank	.	.
Pool2_01	D	23	Blank	.	.
Pool2_01	D	24	Blank	.	.
Pool2_01	E	1	BVD_Npro_1b_v125	.	TACTCTCCCAATCCTTTTAGTTGTTTCAC
Pool2_01	E	2	Blank	.	.
Pool2_01	E	3	S_aureus_nuc_p2_v2	AGAACCTGCGACTTTAATTAAAGCGA	.
Pool2_01	E	4	Blank	.	.
Pool2_01	E	5	BVD_Npro_1b_v9	.	TACTCTCCCAATCCTTTTGGTTGTTTCCG
Pool2_01	E	6	Blank	.	.
Pool2_01	E	7	Hsom_v1	GAAGGCGATTAGTTTAAGAG	TTCGGGCACCAAGTRTTCA
Pool2_01	E	8	Blank	.	.
Pool2_01	E	9	Rota_B_v1	GAGACAGGTAGTGGCTGGAAAC	GATGGCATCCTTTTTGTATGTGTCTT
Pool2_01	E	10	Blank	.	.
Pool2_01	E	11	BVD_Npro_1b_v108	.	TACTCTCCCAATCCTTTTAGTTGTCTCAC
Pool2_01	E	12	Blank	.	.
Pool2_01	E	13	Man_v1	ATCAACAATGCAAATGCAGCATTAGA	TGAAACGCCTGCCACTTCTTTA
Pool2_01	E	14	Blank	.	.
Pool2_01	E	15	BVD_Npro_1b_v61	.	TACTCTCCCAATCCTTTTGGTTGTCTTAC
Pool2_01	E	16	Blank	.	.
Pool2_01	E	17	BVD_Npro_1b_v41	.	TACTCTCCCAATCCTTTTAGTTGTTTCCC
Pool2_01	E	18	Blank	.	.
Pool2_01	E	19	BVD_Npro_1b_v14	.	TACTCTCCCGATCCTTTTAGTTGTCTTCG
Pool2_01	E	20	Blank	.	.
Pool2_01	E	21	BVD_Npro_1b_v62	.	TACTCTCCCGATCCTTTTGGTTGTTTCCC
Pool2_01	E	22	Blank	.	.
Pool2_01	E	23	BVD_Npro_1b_v52	.	TACTCTCCCGATCCTTTTGGTTGTCTTAG
Pool2_01	E	24	Blank	.	.
Pool2_01	F	1	Blank	.	.
Pool2_01	F	2	Blank	.	.
Pool2_01	F	3	Blank	.	.
Pool2_01	F	4	Blank	.	.
Pool2_01	F	5	Blank	.	.
Pool2_01	F	6	Blank	.	.
Pool2_01	F	7	Blank	.	.
Pool2_01	F	8	Blank	.	.
Pool2_01	F	9	Blank	.	.
Pool2_01	F	10	Blank	.	.
Pool2_01	F	11	Blank	.	.
Pool2_01	F	12	Blank	.	.
Pool2_01	F	13	Blank	.	.
Pool2_01	F	14	Blank	.	.
Pool2_01	F	15	Blank	.	.
Pool2_01	F	16	Blank	.	.
Pool2_01	F	17	Blank	.	.
Pool2_01	F	18	Blank	.	.
Pool2_01	F	19	Blank	.	.
Pool2_01	F	20	Blank	.	.
Pool2_01	F	21	Blank	.	.
Pool2_01	F	22	Blank	.	.
Pool2_01	F	23	Blank	.	.
Pool2_01	F	24	Blank	.	.
Pool2_01	G	1	BVD_Npro_1b_v2	TATACAAAACATACAAACAAAAACCCACTGG	TACTCTCCCGATCCTTTTGGTTGTCTCCC
Pool2_01	G	2	Blank	.	.
Pool2_01	G	3	BVD_Npro_1b_v60	.	TACTCTCCCGATCCTTTTGGTTGTCTCAG
Pool2_01	G	4	Blank	.	.
Pool2_01	G	5	BVD_Npro_1b_v17	.	TACTCTCCCGATCCTTTTAGTTGTCTCCC
Pool2_01	G	6	Blank	.	.
Pool2_01	G	7	Pmult_1231_p1_v1	AAAGCACATGACCAAAGGGATACA	AGCTTATTAGGTCTTGGTGATAAACAAGG
Pool2_01	G	8	Blank	.	.
Pool2_01	G	9	Cburnetti_icd_v1	TGATGAGACACTCGGAGCCATTA	CCTTCTTTAGAAACCGGTTTAATCCCTA
Pool2_01	G	10	Blank	.	.
Pool2_01	G	11	BVD_Npro_1b_v1	TATATAAAACATACAAACAAAAACCCTCTGG	TACTCTCCCGATCCTTTTAGTTGTTTCAC
Pool2_01	G	12	Blank	.	.
Pool2_01	G	13	Myco_gen_v1	ACCTCCTTTCTACGGAGTACACTT	CTTCATCGACTTCCAGACCCAA
Pool2_01	G	14	Blank	.	.
Pool2_01	G	15	E_coli_F41_1.49763	CGGAAGGTCAACCAGGTGA	TGAAGTGAAACTAGGTGTAATAACACTACC
Pool2_01	G	16	Blank	.	.
Pool2_01	G	17	BVD_Npro_1b_v50	.	TACTCTCCCAATCCTTTTGGTTGTTTTAG
Pool2_01	G	18	Blank	.	.
Pool2_01	G	19	BVD_Npro_1b_v5	.	TACTCTCCCAATCCTTTTAGTTGTTTTAC
Pool2_01	G	20	Blank	.	.
Pool2_01	G	21	Camp_F7_v1	AAATGATAATTTAAAAACCATAGC	TTCATTCCACTACCTAAGTCT
Pool2_01	G	22	Blank	.	.
Pool2_01	G	23	BVD_Npro_1b_v67	.	TACTCTCCCGATCCTTTTGGTTGTTTTAG
Pool2_01	G	24	Blank	.	.
Pool2_01	H	1	Blank	.	.
Pool2_01	H	2	Blank	.	.
Pool2_01	H	3	Blank	.	.
Pool2_01	H	4	Blank	.	.
Pool2_01	H	5	Blank	.	.
Pool2_01	H	6	Blank	.	.
Pool2_01	H	7	Blank	.	.
Pool2_01	H	8	Blank	.	.
Pool2_01	H	9	Blank	.	.
Pool2_01	H	10	Blank	.	.
Pool2_01	H	11	Blank	.	.
Pool2_01	H	12	Blank	.	.
Pool2_01	H	13	Blank	.	.
Pool2_01	H	14	Blank	.	.
Pool2_01	H	15	Blank	.	.
Pool2_01	H	16	Blank	.	.
Pool2_01	H	17	Blank	.	.
Pool2_01	H	18	Blank	.	.
Pool2_01	H	19	Blank	.	.
Pool2_01	H	20	Blank	.	.
Pool2_01	H	21	Blank	.	.
Pool2_01	H	22	Blank	.	.
Pool2_01	H	23	Blank	.	.
Pool2_01	H	24	Blank	.	.
Pool2_01	I	1	BVD_Npro_1b_v89	.	TACTCTCCCGATCCTTTTGGTTGTTTCAG
Pool2_01	I	2	Blank	.	.
Pool2_01	I	3	C_perf_iap	TGTTTCCTGTATTTGTGTCAAGC	AATTTGAAACAACCGGAAAAGA
Pool2_01	I	4	Blank	.	.
Pool2_01	I	5	BVD_Npro_1b_v74	.	TACTCTCCCAATCCTTTTGGTTGTCTTCG
Pool2_01	I	6	Blank	.	.
Pool2_01	I	7	NVL-set3	CGCTCGCAGAGCATCCAC	ACCCGCCCGTTACCAACAG
Pool2_01	I	8	Blank	.	.
Pool2_01	I	9	BVD_Npro_1b_v142	.	TACTCTCCCAATCCTTTTGGTTGTCTCAG
Pool2_01	I	10	Blank	.	.
Pool2_01	I	11	BVD_Npro_1b_v56	.	TACTCTCCCGATCCTTTTAGTTGTCTCAG
Pool2_01	I	12	Blank	.	.
Pool2_01	I	13	BVD_Npro_1b_v19	.	TACTCTCCCAATCCTTTTGGTTGTTTTCG
Pool2_01	I	14	Blank	.	.
Pool2_01	I	15	BVD_Npro_1b_v13	.	TACTCTCCCGATCCTTTTGGTTGTTTCAC
Pool2_01	I	16	Blank	.	.
Pool2_01	I	17	BVD_Npro_1b_v117	.	TACTCTCCCGATCCTTTTAGTTGTTTTCG
Pool2_01	I	18	Blank	.	.
Pool2_01	I	19	BVD_Npro_1b_v63	.	TACTCTCCCAATCCTTTTAGTTGTCTTCC
Pool2_01	I	20	Blank	.	.
Pool2_01	I	21	BVD_Npro_1b_v16	.	TACTCTCCCAATCCTTTTGGTTGTCTCCG
Pool2_01	I	22	Blank	.	.
Pool2_01	I	23	FluD_PB1_v4	TGACACTAAATTACAGGGAGGAAGCATT	.
Pool2_01	I	24	Blank	.	.
Pool2_01	J	1	Blank	.	.
Pool2_01	J	2	Blank	.	.
Pool2_01	J	3	Blank	.	.
Pool2_01	J	4	Blank	.	.
Pool2_01	J	5	Blank	.	.
Pool2_01	J	6	Blank	.	.
Pool2_01	J	7	Blank	.	.
Pool2_01	J	8	Blank	.	.
Pool2_01	J	9	Blank	.	.
Pool2_01	J	10	Blank	.	.
Pool2_01	J	11	Blank	.	.
Pool2_01	J	12	Blank	.	.
Pool2_01	J	13	Blank	.	.
Pool2_01	J	14	Blank	.	.
Pool2_01	J	15	Blank	.	.
Pool2_01	J	16	Blank	.	.
Pool2_01	J	17	Blank	.	.
Pool2_01	J	18	Blank	.	.
Pool2_01	J	19	Blank	.	.
Pool2_01	J	20	Blank	.	.
Pool2_01	J	21	Blank	.	.
Pool2_01	J	22	Blank	.	.
Pool2_01	J	23	Blank	.	.
Pool2_01	J	24	Blank	.	.
Pool2_01	K	1	BVD_Npro_1b_v59	.	TACTCTCCCAATCCTTTTGGTTGTTTCCC
Pool2_01	K	2	Blank	.	.
Pool2_01	K	3	Strep_agalactiae_v1	GAACTCTAGTGGCTGGTGCATT	GGTTTTTCATAATCTGTTCCCTGAACATTA
Pool2_01	K	4	Blank	.	.
Pool2_01	K	5	BVD_Npro_1b_v75	.	TACTCTCCCGATCCTTTTAGTTGTTTTAC
Pool2_01	K	6	Blank	.	.
Pool2_01	K	7	BVD_Npro_1b_v71	.	TACTCTCCCGATCCTTTTGGTTGTCTTCG
Pool2_01	K	8	Blank	.	.
Pool2_01	K	9	BVD_Npro_1b_v7	.	TACTCTCCCGATCCTTTTGGTTGTCTCAC
Pool2_01	K	10	Blank	.	.
Pool2_01	K	11	BVD_Npro_1b_v31	.	TACTCTCCCGATCCTTTTGGTTGTTTTCC
Pool2_01	K	12	Blank	.	.
Pool2_01	K	13	BVD_Npro_1b_v131	.	TACTCTCCCGATCCTTTTAGTTGTCTTAC
Pool2_01	K	14	Blank	.	.
Pool2_01	K	15	BVD_Npro_1b_v86	.	TACTCTCCCAATCCTTTTAGTTGTTTTCG
Pool2_01	K	16	Blank	.	.
Pool2_01	K	17	Pmult_0762_p2_v1	GTCCGCTTCTTTCCCTGTGATT	CCGTCTTTGTGGTAAGAATGTACAAATTAT
Pool2_01	K	18	Blank	.	.
Pool2_01	K	19	BVD_Npro_1b_v30	.	TACTCTCCCGATCCTTTTGGTTGTTTCCG
Pool2_01	K	20	Blank	.	.
Pool2_01	K	21	BRSV_v2	GGCAAATACAAAAATGGCTCTCAGCA	.
Pool2_01	K	22	Blank	.	.
Pool2_01	K	23	Rota_C_v1	GCTTACCCTTAGTGTGCTGGAT	AGCCACATAGTTCACATTTCATCCT
Pool2_01	K	24	Blank	.	.
Pool2_01	L	1	Blank	.	.
Pool2_01	L	2	Blank	.	.
Pool2_01	L	3	Blank	.	.
Pool2_01	L	4	Blank	.	.
Pool2_01	L	5	Blank	.	.
Pool2_01	L	6	Blank	.	.
Pool2_01	L	7	Blank	.	.
Pool2_01	L	8	Blank	.	.
Pool2_01	L	9	Blank	.	.
Pool2_01	L	10	Blank	.	.
Pool2_01	L	11	Blank	.	.
Pool2_01	L	12	Blank	.	.
Pool2_01	L	13	Blank	.	.
Pool2_01	L	14	Blank	.	.
Pool2_01	L	15	Blank	.	.
Pool2_01	L	16	Blank	.	.
Pool2_01	L	17	Blank	.	.
Pool2_01	L	18	Blank	.	.
Pool2_01	L	19	Blank	.	.
Pool2_01	L	20	Blank	.	.
Pool2_01	L	21	Blank	.	.
Pool2_01	L	22	Blank	.	.
Pool2_01	L	23	Blank	.	.
Pool2_01	L	24	Blank	.	.
Pool2_01	M	1	BVD_Npro_1b_v23	.	TACTCTCCCAATCCTTTTGGTTGTCTTCC
Pool2_01	M	2	Blank	.	.
Pool2_01	M	3	BVD_Npro_1b_v27	.	TACTCTCCCAATCCTTTTAGTTGTCTCCG
Pool2_01	M	4	Blank	.	.
Pool2_01	M	5	FluD_PB1_v1	TGACATTAAACTACAGGGAGGAAGCATT	CCATTAAAGCAGTCCCAGGAGAA
Pool2_01	M	6	Blank	.	.
Pool2_01	M	7	S_aureus_nuc_p2_v1	AGAACCTGCGACATTAATTAAAGCGA	GCTTCACTTTTTCTTAAAAGTTGTTCATGT
Pool2_01	M	8	Blank	.	.
Pool2_01	M	9	BVD_Npro_1b_v84	.	TACTCTCCCGATCCTTTTAGTTGTCTTCC
Pool2_01	M	10	Blank	.	.
Pool2_01	M	11	BVD_Npro_1b_v102	.	TACTCTCCCAATCCTTTTAGTTGTTTTCC
Pool2_01	M	12	Blank	.	.
Pool2_01	M	13	FluD_PB1_v3	TGACACTAAACTACAGGGAGGAAGCATT	.
Pool2_01	M	14	Blank	.	.
Pool2_01	M	15	BHV_p2_v1	TGGACCTAAACCTCACGGTTCT	GAACGGGTTCGCAATAAACGAG
Pool2_01	M	16	Blank	.	.
Pool2_01	M	17	BVD_Npro_1b_v12	.	TACTCTCCCAATCCTTTTGGTTGTTTTCC
Pool2_01	M	18	Blank	.	.
Pool2_01	M	19	BVD_Npro_1b_v11	.	TACTCTCCCGATCCTTTTAGTTGTTTCCG
Pool2_01	M	20	Blank	.	.
Pool2_01	M	21	C_perf_cpe_v1	CAATTTAAATCCAATGGTGTTCGAAAATGC	TGATTGGCTAAAGGTACCTGTTTCATTAG
Pool2_01	M	22	Blank	.	.
Pool2_01	M	23	BVD_Npro_1b_v29	.	TACTCTCCCAATCCTTTTAGTTGTCTTAC
Pool2_01	M	24	Blank	.	.
Pool2_01	N	1	Blank	.	.
Pool2_01	N	2	Blank	.	.
Pool2_01	N	3	Blank	.	.
Pool2_01	N	4	Blank	.	.
Pool2_01	N	5	Blank	.	.
Pool2_01	N	6	Blank	.	.
Pool2_01	N	7	Blank	.	.
Pool2_01	N	8	Blank	.	.
Pool2_01	N	9	Blank	.	.
Pool2_01	N	10	Blank	.	.
Pool2_01	N	11	Blank	.	.
Pool2_01	N	12	Blank	.	.
Pool2_01	N	13	Blank	.	.
Pool2_01	N	14	Blank	.	.
Pool2_01	N	15	Blank	.	.
Pool2_01	N	16	Blank	.	.
Pool2_01	N	17	Blank	.	.
Pool2_01	N	18	Blank	.	.
Pool2_01	N	19	Blank	.	.
Pool2_01	N	20	Blank	.	.
Pool2_01	N	21	Blank	.	.
Pool2_01	N	22	Blank	.	.
Pool2_01	N	23	Blank	.	.
Pool2_01	N	24	Blank	.	.
Pool2_01	O	1	C_perf_cpe_v2	.	TGATTGGCTAAAGGTGCCTGTTTCATTAG
Pool2_01	O	2	Blank	.	.
Pool2_01	O	3	NVL-set1	ACCACCCGCACCTCGTCA	CCGAGTCCGACAGAACCAGC
Pool2_01	O	4	Blank	.	.
Pool2_01	O	5	Corona_Gr2_p1_v2	AAGGTTGAAGCTGATTTTTATTTGTCAGG	.
Pool2_01	O	6	Blank	.	.
Pool2_01	O	7	BRSV_v1	GGCAAATACAAAAATGGCTCTTAGCA	TCCTGTAAATTTATGATTGGCATCTTCTGT
Pool2_01	O	8	Blank	.	.
Pool2_01	O	9	BVD_Npro_1b_v91	.	TACTCTCCCAATCCTTTTAGTTGTTTCAG
Pool2_01	O	10	Blank	.	.
Pool2_01	O	11	Adeno_3_v2	CCGATGTGATGGACAACGTGAA	.
Pool2_01	O	12	Blank	.	.
Pool2_01	O	13	BVD_Npro_1b_v68	.	TACTCTCCCAATCCTTTTAGTTGTTTCCG
Pool2_01	O	14	Blank	.	.
Pool2_01	O	15	Corona_Gr2_p1_v3	AAGGTTGAAGCTGATTTTTATCTGTCAGG	.
Pool2_01	O	16	Blank	.	.
Pool2_01	O	17	Cburnetti_icd_v2	TGATGAGACACTCGAAGCCATTA	.
Pool2_01	O	18	Blank	.	.
Pool2_01	O	19	BHV_4_v1	GCCCGTCTGTAGTTTAAAGCATTT	CCAGAGAACCCAGGGCTTAAATC
Pool2_01	O	20	Blank	.	.
Pool2_01	O	21	BVD_Npro_1b_v80	.	TACTCTCCCGATCCTTTTGGTTGTCTCCG
Pool2_01	O	22	Blank	.	.
Pool2_01	O	23	BVD_Npro_1b_v55	.	TACTCTCCCGATCCTTTTGGTTGTCTTCC
Pool2_01	O	24	Blank	.	.
Pool2_01	P	1	Blank	.	.
Pool2_01	P	2	Blank	.	.
Pool2_01	P	3	Blank	.	.
Pool2_01	P	4	Blank	.	.
Pool2_01	P	5	Blank	.	.
Pool2_01	P	6	Blank	.	.
Pool2_01	P	7	Blank	.	.
Pool2_01	P	8	Blank	.	.
Pool2_01	P	9	Blank	.	.
Pool2_01	P	10	Blank	.	.
Pool2_01	P	11	Blank	.	.
Pool2_01	P	12	Blank	.	.
Pool2_01	P	13	Blank	.	.
Pool2_01	P	14	Blank	.	.
Pool2_01	P	15	Blank	.	.
Pool2_01	P	16	Blank	.	.
Pool2_01	P	17	Blank	.	.
Pool2_01	P	18	Blank	.	.
Pool2_01	P	19	Blank	.	.
Pool2_01	P	20	Blank	.	.
Pool2_01	P	21	Blank	.	.
Pool2_01	P	22	Blank	.	.
Pool2_01	P	23	Blank	.	.
Pool2_01	P	24	Blank	.	.
